# Supplementary material for: Investigation into the Antibacterial Mechanism of Biogenic Tellurium Nanoparticles and Precursor Tellurite
Source: Int J Mol Sci. 2022 Oct 2;23(19):11697. doi: 10.3390/ijms231911697 (PMC9569536; doi:10.3390/ijms231911697)
Supplement: Supplementary file 1 [file ijms-23-11697-s001.zip]

Archive with 1 entries (1 files):
- ijms-1918473-supplementary.pdf
